# Supplementary material for: Novel Aloe-Emodin Derivatives as Potential Anticancer Agents: Synthesis, Characterization and Cytotoxic Activity
Source: Molecules. 2026 May 15;31(10):1676. doi: 10.3390/molecules31101676 (PMC13210113; doi:10.3390/molecules31101676)
Supplement: Supplementary file 1 [file molecules-31-01676-s001.zip]

Archive with 1 entries (1 files):
- molecules-4269278-supplementary.pdf
